# Supplementary material for: The Allium Derivate Propyl Propane Thiosulfinate Exerts Anti-Obesogenic Effects in a Murine Model of Diet-Induced Obesity
Source: Nutrients. 2022 Jan 19;14(3):440. doi: 10.3390/nu14030440 (PMC8839906; doi:10.3390/nu14030440)
Supplement: Supplementary file 1 [file nutrients-14-00440-s001.zip]

Archive with 3 entries (3 files):
- nutrients-1540772-Raw data manuscript.xlsx
- nutrients-1540772-Raw data supplemental.xlsx
- nutrients-1540772-supplementary.pdf
