# Supplementary material for: The Allium Derivate Propyl Propane Thiosulfinate Exerts Anti-Obesogenic Effects in a Murine Model of Diet-Induced Obesity
Source: Nutrients. 2022 Jan 19;14(3):440. doi: 10.3390/nu14030440 (PMC8839906; doi:10.3390/nu14030440)
Supplement: Supplementary file 1 [file nutrients-14-00440-s001.zip › nutrients-1540772-Raw data manuscript.xlsx]

## Sheet: Fig 1
Body weith evolution
day	Control								HFHSD								HFHSD + PTS low dose								HFHSD + PTS High dose
0	24.7	20,43*	27	26.02	25.2	28	27.12	27.34	24.21	26.63	27	23.78	27.5	26.6	27.69	29.05	24.18	29.63	24.92	26.45	26.46	24.28	27.37	25.84	26.66	27.32	26.32	24.55	23	25.4	27.02	25.7
4	24.03	19,3*	26.03	25.12	24.97	27.39	26.65	26.4	24.98	27.21	28.64	25.33	28.03	27.3	29.01	31.6	24.97	30.01	25.57	27.37	26.85	25	29	26.45	27.66	27	26.8	25.01	24	26.24	28.56	26.71
7
11
15	25.8	21,67*	27.7	26.7	25.07	26.99	27.01	28.48	26.02	29.68	30.8	27.57	30.26	29.18	30	33	25.82	31.52	26.83	29.7	28.47	26.05	29.8	27.41	29.85	28.7	28.37	27.5	26.02	28.81	30.03	27.03
18	25.98	21,28*	28.31	26.73	26.22	27.5	27.23	28.55	26.47	30.34	31.65	28.3	30.6	30.01	30.99	33.81	26.23	31.79	27.3	30.2	28.22	27.25	29.98	28	30.25	29.42	29.2	27.69	26.22	29.23	30.86	27.24
21	26.96	22,03*	28.7	27.31	26.5	27.71	27.26	28.45	27.01	31.48	32.31	28	30.97	31.5	32.24	35.46	26.83	33.08	28.21	30.99	29.5	28.03	30.12	29.12	30.01	28.85	29.2	28.47	26.3	30.3	31.69	27.63
25	27	22,7*	29.17	27.03	26.52	27.7	28.24	29.01	27.82	31.9	32.8	28.1	31.35	31.58	32.73	35.57	26.47	33.01	27.7	30.92	29.08	27.6	30.36	29.35	29.6	29.6	29.4	28.23	26	30.23	31.73	27.87
28	27.9	23,56*	29.24	27.5	27	28.65	28.84	29.81	28.56	33.2	33.94	29.67	32.52	33.72	33.3	37.29	27.5	35	28.2	32	30.12	29.01	30.9	30.4	30.8	30.6	30.22	28.8	26.86	31.05	32.6	29.2
32	27.88	23,7*	29.7	27.74	27.14	28.99	29.03	29.61	29.24	34.42	34.67	29.51	34.61	33.5	34.6	38.03	27.77	35.7	28.76	33.84	30.56	29.3	31.68	30.33	30.28	30.52	30.28	28.88	27.24	32.02	32.99	29.9
35	28.16	23,7*	30.6	28.3	27.6	30.14	30.3	30.66	30.1	36.25	35.7	30.3	36.3	35.02	35.25	39.49	28.8	36.8	29.8	34.8	31.29	30.8	33.2	31.3	31.46	31.29	31	29	27.7	33.45	34	30.34
39	28.75	23,75*	30.61	28.03	27.64	30.25	30.12	31.56	30.69	37.13	36.47	31.24	36.54	35.18	35.62	38.75	28.78	36.66	30.35	31.42	31.16	31.38	34.01	31.76	31.3	31.24	31.01	29.03	28.2	33.77	33.81	30.99
42	28.9	22,91*	31.3	28.6	27.53	30.74	30.4	31.35	30.8	37.76	37.03	31.81	37	36.15	36.85	39.64	29.24	36.1	31.09	34.36	31.74	32.77	35.05	33.03	31.75	31.8	31.6	29.5	28.65	35.56	35.25	32
46	28.33	22,62*	31.23	29.38	27.97	31.03	29.81	31.72	31.62	38.39	37.27	32.87	37.82	36.43	37.02	39.86	29.33	35.6	31.65	36.47	32.01	32.36	35.74	33.29	32.13	31.98	31.5	29.64	29.03	35.65	36.35	32.61
49	28.98	23,03*	31.32	29.33	27.68	30.68	30.29	31.69	31.68	39.49	37.71	33.52	38.16	38.41	38.71	41.01	29.98	36.27	32.2	37.24	32.9	32.14	35.99	33.23	32.59	32.38	31.86	30.25	28.75	36.45	37.05	33.57
53	28.77	23,87*	31.2	29.59	27.98	30.51	30.47	31.48	32.66	40.47	38.27	34.25	39.97	38.7	39.11	42.1	30.55	37.55	33.15	37.73	32.4	32.77	36.11	33.4	32.23	32.53	31.57	30.52	29.02	36.98	37.8	33.6
56	29.36	23*	32.6	29.4	28.82	32.22	31.8	32.28	33.49	41.6	38.72	34.89	40.32	39.86	39.65	43.01	30.33	38.97	33.41	38.6	33.3	33.1	36.64	33.83	32.28	32	32.19	30.99	28.9	37.82	38.26	34.67
60	30.69	21,22*	33	29.69	28.88	33.03	32.31	31.97	33.45	42.41	38.34	34.56	40.03	40.03	40.59	43.16	31.68	34.39	34.33	39.62	34	33.63	37.37	34.46	32.55	32.68	32.02	30.68	28.88	39.03	38.62	35.88
63	30.49	20,17*	33.03	29.52	27.61	32.82	32.4	32.16	34.42	43.26	39.12	36.03	41.59	42	41.12	42.53	31.61	41.76	34.31	40.77	34.24	34.03	37.38	35.18	31.12	32.3	33.25	30.99	29	39.71	40.19	36.53
67	30.01	20,88*	32.06	29.03	27.87	32.52	33.25	32.84	34.4	43.6	39.3	36	41.82	42.38	41.35	42.56	31.99	42.5	34.83	41.5	34.27	34.68	37.09	35.75	31.67	32.29	33.88	31.16	28.9	39.88	40.02	36.29
70	30.51		33.89	30.14	27.87	32.59	32.97	31.86	33.88	44.31	39.31	37.14	41.65	40.98	40.03	40.86	32.18	42.7	34.46	41.86	35.8	34.8	38.02	35.74	32.22	32.85	34.31	31.29	28.8	40.52	40.5	36.57
74	29.58		33.02	30.01	27.53	32.14	31.8	31.94	33.88	44.01	39.3	37	41.65	41.03	40	41	32.23	43.25	33.9	41.45	34.67	34.4	37.78	35.5	31.6	32.45	33.97	31.2	29.55	40.35	39.97	36.27
Fat mass
	Control								HFHSD								HFHSD + PTS low dose								HFHSD + PTS High dose
eWAT	2.54		3.03	2.47	2.22	2.68	2.8	2.79	4.36	7.02	6.54	3.41	5.95	4.66	4.98	4.85	4.1	5.66	2.65	7	3.17	3.37	3.73	3.55	1.84	1.6	2.33	1.6	1.66	5.53	5.13	4.85
iWAT	0.54		0.64	0.8	0.87	1	1.1	1.19	1.45	1.61	2.22	1.11	2.4	1.29	1.95	1.93	1.3	1.55	1.21	2.07	1.27	1.08	0.79	1.01	0.41	0.62	0.79	0.58	0.81	1.93	2.38	1.82
BAT	0.57		0.48	0.43	0.51	0.47	0.38	0.47	0.47	0.7	0.7	0.54	0.48	0.39	0.33	0.44	0.53	0.55	0.59	0.34	0.49	0.35	0.34	0.37	0.47	0.4	0.41	0.38	0.64	0.47	0.25	0.5
Area of Adipocytes
	Control	HFHSD	HFHSD + PTS low dose	HFHSD + PTS High dose
	2184.8	3455.8	2854.6	1690.79
		6189,8*		1628.04
	2710.3	3301.3	2079.01	2178.21
	1992	3342.8	4134.85	1642.81
	1761.3	3971.6	2914.53	1435.22
	2374.6	2273.7	3252.68
	2194.7	3419.9	3277.57	3988.15
	2138.7		2817.3	2979.57
iWAT inflamatory markers
	Control								HFHSD								HFHSD + PTS low dose								HFHSD + PTS High dose
Tnfa	0.31		0.65	1.93	1.71	0.3	1.84	0.26	1.5	0.53	0.57	0.44	0.51	1.09	0.32	2.21	1.23	2.74	1.75	0.52	1.89	0.14	0.37	0.1	0.19	0.87	0.47	1.65	2.48	1.51	1.74	1.87
Ifng	0.45		1.7	1.13	0.88	0.94	1.25	0.65	1.4	0.48	1.02	0.96	0.48	0.46	0.63	1	0.49	1.01	2,37*	0.5	1.21	0.69	0.3	0.44	0.41	1.19	0.54	1.28	1.33	1.46	0.91	1.16
Ccl2	0.75		1.85	0.52	0.63	1.6	0.64	1.01		1.05	1.72	0.91	1.24	1.81	1.42		1.3	0.2	0.71	0.96	0.69	0.84	1	1.26	0.55	0.67	0.79	0.22	0.45	0.26	0.33	0.18
Itgax	0.86		0.63	3,39*	1.15	1.49	1.47	0.39	1.85	3.27	10.39	1.94	8.21	14	4.67		3.31	3.42	1.94	5.32	1.34	1.25	1.93	1.18	0.35	0.73	0.49	1.61	1.43	1.63	1.27	1.86

## Sheet: Fig 2
Lipid mobilization
	Control								HFHSD								HFHSD + PTS low dose								HFHSD + PTS High dose
Atgl	1.45		1.91	0.49	0.66	1.3	0.34	0.85		0.68	0.79	0.9	0.98	1.99	1.34		1.09	0.1	0.15	0.98	0.41	0.54	0.86	0.33	0.42	0.54	0.37	0.12	0.08	0.1	0.09	0.17
Hsl	1.186		1.194	0.43	0.66	1.804	0.683	1.043		1.267	1.207	1.325	1.271	1.835	1.289		1.015	0.109	0.178	0.98	0.421	0.691	0.987	0.612	0.415	0.416	0.47	0.15	0.169	0.169	0.123	0.242
Ppara	1.32		1.02	0.78	1.26	2,47*	0.67	0.96	0.84	0.95	0.42	0.68	0.8	0.89	0.81	0.12	0.55	0.08	0.22	0.53	0.65	1.08	1.27	0.67	0.42	0.82	0.57	0.23	0.15	0.21	0.15	0.32
Cpt1a	0.49		2.11	1.14	0.79	1.27	0.54	0.65	0.7	1	1	1	1.7	1.6	1.1	0.3	1.47	0.35	0.37	0.83	1	0.45	0.73	0.5	0.45	0.45	0.36	0.39	0.35	0.2	0.26	0.37
Ucp2	1.168		1.056	1.26	0.716	1.12	1.038	0.641	0.742	1.156	1.243	0.907	1.282	3,147*	1.398	0.678	1.305	1.243	0.882	1.116	1.205	0.51	0.87	0.259	0.376	1.038	0.584	0.697	1.006	0.798	0.907	1.148
Lipid Storage
	Control								HFHSD								HFHSD + PTS low dose								HFHSD + PTS High dose
Lpl	1.53		1.497	0.713	0.499	1.461	0.467	0.828		1.824	1.605	1.863	1.605	2.154	1.667		1.863	0.178	0.302	1.451	0.433	0.581	0.967	0.378	0.524	0.441	0.431	0.162	0.127	0.183	0.128	0.216
Cd36	0.93		1.74	0.73	0.61	1.68	0.39	0.93		1.49	1.19	2.06	1.51	2.89	1.58		1.71	0.14	0.23	1.41	0.36	0.61	1.38	0.75	0.49	0.7	0.83	0.24	0.14	0.23	0.11	0.34
Dgat2	1		1.33	0.36	0.41	1.68	0.83	1.38		4.2	2.9	4.9	3	2.8	2.2		1.13	0.13	0.16	1.84	0.44	0.91	1.3	0.93	0.36	0.27	0.34	0.13	0.2	0.48	0.11	0.33
Acc1	5,44*		1.652	1.013	1.105	0.904	0.526	0.8		0.4	0.4	0.5	0.4	0.8	0.6		0.22	0.09	0.13	0.31	0.36	0.29	0.62	0.26	0.39	0.34	0.34	0.1	0.15	0.08	0.1	0.12
Fas				1.47	1.16	1.31	0.4	0.67		0.8	0.7	0.9	1.2	1.2	0.7		0.97	0.14	0.07	0.89	0.17	0.18	0.34	0.14	0.24	0.18	0.12	0.06	0.08	0.09	0.1	0.07
Cebpb	1.24		1.64	0.39	0.79	1.43	0.43	1.08		0.84	0.95	0.55	1.35	2.56	1.74		1.13	0.19	0.25	0.68	0.64	0.77	0.56	0.38	0.78	0.96	0.48	0.18	0.13	0.14	0.16	0.18
Pparg	1.75		2,62*	0.53	0.82	1.12	0.42	1.35	0.18	0.95	0.71	0.84	1.2	1.22	1.71	0.12	1.24	0.14	0.19	0.74	0.47	0.53	0.73	0.57	0.48	0.62	0.3	0.13	0.07	0.08	0.09	0.1
FAO and thermogenesis
	Control								HFHSD								HFHSD + PTS low dose								HFHSD + PTS High dose
Ppara	0.62		1.381	1.099	1.025	0.914	1.047	0.914	1.102	0.745	0.638	1.357	1.362	1.039	0.807	0.717	1.597	1.803		1.348	1.57	0.835	1.371	0.841	1.029	1.253	1.05	1.625		1.913		1.96
Cpt1a	0.48		0.81	0.847	1.178	0.977	1.258	1.45	1.107	0.813	0.555	2,252*	4,144*	0.899	0.859		1.44	1.947		1.785	1.56	1.032	1.707	1.276	1.33	1.008	1.122	1.96		2.533		1.22
Ucp1	1.041		1.551	0.602	0.692	0.449	0.926	1.739	0.469	0.604	0.701	0.316	0.639	0.606	0.806	0.628	0.792	0.903		1,562*	0.768	0.375	0.56	0.711	0.34	0.582	0.784	0.345		0.982		0.968
Prdm16	0.674		2.123	0.245	0.542	0.614	2.094	0.708	0.977	0.427	0.674	0.563	1.271	1.276	0.312	0.198	0.385	1.779		1.954	2.058	1.062	1.988	1.114	2.079	3.378	2.138	0.32		2.782		2.687
Citrate Synthase actv
Control	HFHSD	HFHSD+PTS low	HFHSD+PTS High
1.49	1.23	1.53	1.63
	1.19	1.18	1.63
1.18	0.75	0.75	1.83
0.86	1.04	1.35	1.63
1.63	0.41	1.66	1.51
1.42	0.64	0.98	1.18
0.58	1.03	1.83	1.67
1.63	1.59	1.48	1.47

## Sheet: Fig 3
OGTT
Time	Control								HFHSD								HFHSD + PTS low								HFHSD + PTS High
0	193		193	176		196	168	154	163	173	181		200	254	196	228	153	220	208	203	150	155	183	144	129	228	276	261		157	154	147
15	300		361	290		167	256	193	339	340	302		437	413	430	228	236	388	323	358	299	298	293	310	292	287	306	303		261	293	306
30	308		307	245		265	282	192	252	227	230		501	435	563	368	249	328	340	307	244	231	344	194	274	232	353	195		263	296	277
60	228		196	199		151	215	180	197	288			244	314	247	218	259	309	245	361	180	214	306	216	153	169	277	180		206	197	273
120	148		164	145		163	181	200	140	207	174		150	195	188	180	166	155	182	232	127	186	175	180	102	122	190	139		137	164	170
AUC
	Control	HFHSD	HFHSD + PTS low	HFHSD + PTS High
	27578	25043	26925	21458
		30675	33405	22500
	27510	27083	30540	32768
	24488		37005	23160
		34808	23010
	21623	37868	26040	24390
	25658	37343	32528	25995
	22470	28620	25215	29310
Insulinemia
	Control	HFD	HFD+PTS Low	HFD+PTS High
	0.07	0.78	0.36	0.02
		1	0.96	0.024
	0.34	0.7	0.57	0.26
	0.19	1.15	0.95	0.25
	0.18	1.28	0.1	0.37
	0.46	0.43	0.64	1.13
	0.31		0.33	0.7
	0.39	0.83	0.31	0.79
Glycemia
	Control	HFHSD	HFHSD + PTS low	HFHSD + PTS High
	181.52	161.17	167.71	143.19
		221.29	207.24	116.76
	197.12	196.17	191.76	154.14
	122.95	82,36*	195.93	129.5
	156.17	216.17	121.29	103.9
	121.17	121.29	135.81	198.9
	159.98	178.43	99.74	189.38
	158.9	160.1	109.98	146.88
IL-6
	Control	HFHSD	HFHSD + PTS low dose	HFHSD + PTS high dose
	0.207	0.303	0.224	0.201
		0.303	0.258	0.274
	0.22			0.221
	0.245		0.332	0.196
	0.116	0.279	0.138
	0.136	0.302	0.16	0.25
	0.185	0.312	0.35	0,465*
	0.293	0.326	0.217	0.177
Liver
	Control	HFHSD	HFHSD + PTS low	HFHSD + PTS High
	1.06	1.14	1.02	1.22
		1.62	1.49	1.15
	1.26	1.3	1.08	1.19
	1.08	1.09	1.36	0.95
	0.9	1.38	1.08	0.78
	1.02	1.21	1.07	1.14
	0.98	1.21	1.17	1.14
	1.04	1.34	1.09	1.03
Tryglycerides-Liver
	Contol	HFHSD	HFHSD + PTS low dose	HFHSD + PTS High dose
	0.407	1.419	0.806	0.647
		2.673	1.474	0.954
	0.338	1.403	0.811	1.209
	0.425	3.12	2.266	0.806
	0.498	2.59	1.593	1.173
	2,066*	1.148	1.402	1.779
	0.41	0.859	0.348	1.919
Lipid metabolism
		Contol								HFHSD								HFHSD + PTS low dose								HFHSD + PTS High dose
	Cd36	0.99		1.32	0.46	0.73	0.41	1.24	1.86	2.15	6.89	3.45	3.55	4.87	2.68	3.01	2.5	1.87	3,02*	1.56	1.41	0.82	1.49	1.33	0.85	1.27	2.2	0.71	0.94	1.49	0.91	3,65*	1.55
	Dgat2	1.55		1.53	0.22	0.95	0.25	1.31	1.18	1.48	1.79	1.47	1.04	2.27	2.57	1.85	1.84	1.27	1.38	1.34	0.42	0.98	1.04	2.38	1.89	1.07	1.18	0.36	1.42	0.5	0.56	1.87	0.62
	Acc1	1.57		1.67	0.86	0.56	0.47	0.67	1.21	1.6	2	1	1.7	1.3	2.8	1.6	1.7	1.08	1.24	1.07	1.02	1.04	1.02	1.16	1,91*	1.24	1.15	0.55	1.24	0.73	0.79	1.02	0.6
	Fas	1.26		1.59	0.71	1.32	0.27	0.82	1.04	1.47	2.72	1.32	2.31	0.93	3.4	1.86	1.97	1.21	1.85	0.96	0.7	1.09	1.3	1.26	2.53	1.15	1.39	1.06	1.55	1.54	1.31	1.07	0.65

## Sheet: Fig 4
FITC-Dextran
	Control	HFHSD	HFHSD + PTS low	HFHSD + PTS High
	445.96	830.3	572.31	390.9
		474.13	1227.29	708.59
		570.52	566.51	1049.53
	359.29	742.63	537.55	482.14
	513.03	1180.82	863.48	751.07
	745.13	639.81	454.82	534.98
	565.51	583.82		179.31
	633.01	1079.06	438.45	1824,86*
Gut barrier function markers
	Control								HFHSD								HFHSD + PTS low								HFHSD + PTS High
Reg3g	0.865		1.829	0.398	0.069	0.289	3.262	0.288	62.28	21.49	248.26	44.35	90.24	716.95	716.95	243.15	0.55	12.09	7.68	0.29	21.72	55.74	145.08	179.24	19.64	0.44	0.17	89.93	45.28	0.22	0.12	87.47
DefA	1.5		1.46	0.64	0.81	0.74	1.17	0.67	1.01	1.7	0.81	38,63*	1.52	1.89	2.36	1.3	1.19	1.36	1.11	0.91	1.19	0.77	1.29	0.85	1355,08*	0.83	0.73	0.96	0.88	1.14	1.05	0.91
Tcf4	0.78		1.47	0.68	1.45	0.81	0.88	0.93	0.9	0.66	0.85	0.86	0.78	1.06	1.25	1.31	1.49	1.3	1.23	0.88	1.36	0.65	1.04	0.69	1.66	0.88	0.83	1.22	0.89	1.37	1.15	0.98
Ki67	1.48		1.65	0.79	1.5	0.29	0.98	0.32	2.109	2.614	1.382	1.455	1.107	1.232	1.396	1.455	1.182	1.258	0.645	0.502	1.609	1.358	1.178	0.769	2.016	0.355	0.991	2.183	0.645	0.358	0.454	1.544
IL22
	Control	HFHSD	HFHSD + PTS low	HFHSD + PTS High
	3.3683	1.0325	13.988	6.6229
		1.0786	0.7037	17.3892
	35.5859	1.5615	4.3803	18.806
	10.3784	0	26.2071	6.3267
	34.7377	3.6626	16.2835	8.446
	30.9457	6.0288	14.9598	33.2406
	1.6213	0	1.2214	1.7741
	25.0191	1.0976	0	8.3528
Antimicrobial pp and Cell renewal
	Control								HFHSD								HFHSD + PTS low								HFHSD + PTS High
Cldn3	0.73		1.24	0.65	1.05	0.92	1.09	1.32	1.33	1.12	1.34	1.58	1	1.62	1.93	2.47	1.91	1.48	1.41	1.3	1.48	1.57	1.05	0.92	1.27	1.34	1.15	1.2	1.43	1.22	0.98	0.9
Ocln	0.79		1.36	1.06	0.96	0.71	0.51	1.61	1.1	0.9	0.9	0.6	0.7	0.8	0.8	1	1.34	1.04	1.02	1.37	1.26	1.04	0.61	0.58	1.33	1.09	0.88	1.2	0.55	1.52	0.82	0.9
Zo1	0.88		1.42	1.3	0.71	0.85	0.78	1.06	0.76	0.97	0.67	0.78	0.59	0.95	1.03	1.1	1.59	1.1	1.21	0.93	0.99	0.83	1.1	0.47	1.08	1.55	1.07	1.25	0.97	1.59	1.18	1.3
Muc2	1.73		2.98	0.27	0.18	0.18	1.58	0.08	2.7	3.78	1.48	4.43	3.29	1.79	2.67	4.12	0.22	1.32	0.97	0.21	2	1.58	1.19	1.58	2.05	0.16	0.26	1.01	1.8	0.14	0.22	1.27
sIgA
	Control	HFHSD	HFHSD + PTS low	HFHSD + PTS High
	61.54	174.29	112.12
		150.05	172.18	205.9
	167.44	166.91	75.24	174.29
	37.83	250.16	129.5	454.58
	175.87	564.17	107.38	425.08
	215.38	312.33	177.45	169.55
	106.85	420.86	220.65	106.85
	66.81	404	171.13	162.7

## Sheet: Fig 5
NMDS					Chao and Shannon index								Bacterial abundance (%)
	SampleID	Axis01	Axis02			Experiment_group	Cage	observed_features	chao1	shannon_entropy				Bacteroides					Intestinimonas
	11SF	-0.117969	-0.119211			control	A	124	126.57	4.624
	27SF	-0.139941	-0.0285518			HFHSD	C	116	144.5	4.933				Control	HFHSD	HFHSD + PTS low dose	HFHSD + PTS High dose		Control	HFHSD	HFHSD + PTS low dose	HFHSD + PTS High dose
	35SF	0.0288205	0.164684			HFHSD + PTS low dose	E	113	143.6	4.989				3.19	7.22	6.88	11.13		5.68	4.34	8.01	11.5
	1SF	0.221102	0.044296			HFHSD + PTS high dose	G	116	126.5	4.812					5.68	8.7	14.57			4.71	7.5	8.01
	4SF	0.123902	-0.124307			control	A	137	145.08	5.279				1,46*	16.24	9.93	11.28		3,4*	5.04	8.33	12.19
	12SF	-0.13743	0.0874833			control	A	128	129.91	5.518				3.12	18.21	7.08	14.62		6.93	7.36	6.85	10.74
	28SF	-0.0914702	-0.090614			HFHSD	C	119	129	4.813				7.15	11.62	10.1	13.89		1.53	5.79	7.05	8.09
	36SF	0.0106415	0.197481			HFHSD + PTS low dose	E	132	166	5.198				1.89	8.51	17.02	10.39		1.6	5.55	10.74	7.66
	10SF	-0.0824307	-0.178771			HFHSD + PTS high dose	G	106	112	4.82				3.9	12.06	12.27	10.59		1.66	8.13	6.26	6.83
	5SF	0.356837	0.0314776			HFHSD	C	117	119.33	5.143				2.8	17,93*	17.09	8.07		1.71	3,64*	7.39	5.04
	13SF	-0.0299154	0.0165816			control	B	136	144.75	5.298
	29SF	-0.0538626	0.0175283			HFHSD	D	119	130.14	5.008				Parabacteroides					Bifidobacterium
	26SF	-0.164516	-0.0749224			HFHSD + PTS low dose	F	117	124.8	5.053
	37SF	-0.0219487	0.130922			HFHSD + PTS low dose	E	118	131.91	5.032				Control	HFHSD	HFHSD + PTS low dose	HFHSD + PTS High dose		Control	HFHSD	HFHSD + PTS low dose	HFHSD + PTS High dose
	6SF	0.222031	-0.158864			HFHSD + PTS high dose	H	107	114.8	4.562				3.45	0.64	0.47	2.41		1.99	0.01	0.1	0.05
	34SF	-0.0461737	0.0816555			control	B	138	148	5.439					1.1	0.66	1.51			0.04	0.04	0.03
	14SF	-0.0815509	-0.0609911			HFHSD + PTS high dose	G	116	129.6	4.818				6,48*	1.05	0.55	1.82		19,71*	0.14	0.07	0.03
	30SF	-0.0549817	0.151004			HFHSD	D	122	129.09	5.08				1.54	0.73	0.81	2.02		0.56	0.05	0.09	0.1
	38SF	-0.122766	-0.0572803			HFHSD + PTS low dose	F	113	140.6	4.419				2.88	0.65	0.85	1.75		0.86	0.13	0.06	0.01
	7SF	0.29294	-0.0385375			HFHSD + PTS high dose	H	125	135.5	5.195				6.96	0.56	0.67	0.53		0.88	0.15	0.11	0.03
	15SF	-0.00732583	0.078233			control	B	130	135	5.463				3.74	0.92	1.41	0.83		0.72	0.1	0.04	0.06
	31SF	0.0304558	0.101921			HFHSD	D	117	129	4.722				3.86	1,59*	0.82	1.12		0.33	0,07*	0.03	0.06
	39SF	-0.079551	-0.0197255			HFHSD + PTS low dose	F	111	121.5	4.664
	8SF	0.272502	-0.0743718			HFHSD + PTS high dose	H	123	129.5	5.144				Blautia					Alistipes
	32SF	-0.0349126	0.138755			control	B	133	138.08	5.376
	40SF	-0.023778	-0.0315274			HFHSD	D	105	124	3.961				Control	HFHSD	HFHSD + PTS low dose	HFHSD + PTS High dose		Control	HFHSD	HFHSD + PTS low dose	HFHSD + PTS High dose
	9SF	-0.0611122	-0.138686			HFHSD + PTS low dose	F	112	133.86	4.532				5.75	13.14	17.81			16.39	17.28	12.61	14.99
	25SF	-0.132936	-0.0936972			HFHSD + PTS high dose	H	129	140.33	5.249					19.29	12.59	10.18			12.96	14.55	19.21
	33SF	-0.0746616	0.0480349			HFHSD	C	127	137.5	5.344				5,03*	18.81	16	4.47		7,68*	12.92	14.69	20.02
						HFHSD + PTS low dose	E	120	150	5.126				7.75	14.51	15.82	4.42		13.19	16.98	14.06	20.05
						HFHSD + PTS high dose	G	116	120.5	4.854				7.2	15.82	13.04	12.46		11.13	13.97	16.9	18.06
														9.94	12.99	14.48	10.83		12.27	15.73	16.66	14.58
														5.4	13.89	12.81	14.7		14.21	13.94	14.36	17.74
														7.52	9,39*	13.63	12.47		11.65	13,02*	16.83	17.63
