# Supplementary material for: The Allium Derivate Propyl Propane Thiosulfinate Exerts Anti-Obesogenic Effects in a Murine Model of Diet-Induced Obesity
Source: Nutrients. 2022 Jan 19;14(3):440. doi: 10.3390/nu14030440 (PMC8839906; doi:10.3390/nu14030440)
Supplement: Supplementary file 1 [file nutrients-14-00440-s001.zip › nutrients-1540772-Raw data supplemental.xlsx]

## Sheet: Figure S1
	Control								HFHSD								HFHSD + PTS low								HFHSD + PTS High
Ucp1	15,85*		0.319	1.763	0.403	2.255	0.429	0.831	0.015	0.045	0.02	0.081	0.023	0.069	0.167	0,007*	0.038	0.012	0.065	0.03	0.11	12,73*	0.075	0.225	2,91*	0.11	0.04	0.11	0.35	0.02	0.24	0.03
Cidea	1.95		1.1	0.76	0.57	1.88	0.21	0.53	0.06	0.152	0.109	0.29	0.148	0.166	0.195	0.033	0.173	0.051	0.108	0.193	0.111	0,564*	0.134	0.14	0,534*	0.153	0.105	0.042	0.072	0.053	0.079	0.049
Pgc1a	1.38		0.71	0.64	0.89	2.21	0.42	0.74	0.24	0.25	0.7	0.49	0.27	0.92	0.75		1.85	0.13	0.3	0.53	0.37	0.91	0.65	0.91	1.226	0.709	0.553	0.885	0.271	0.159	0.178	0.214

## Sheet: Figure S2
Glycogen
Control	HFHSD	HFHSD+ PTS low	HFHSD+PTS High
5.538	12.685	5.802	2.912
	14.596	7.485	2.667
11.206	17.89	5.136	1.673
4.366	9.915	8.841	0.88
4.774	4.719	4.406	4.783
0.755	1.181	4.077	2.448
8.34	0.863	0.175	2.632
8.447	5.086	0.441	1.189
Insuline resistance index
Control	HFHSD	HFHSD+ PTS low	HFHSD+PTS High
0.75	7.81	3.75	0.01
	13.72	12.32	0.01
4.14	8.51	6.79	2.48
1.42	5.88	11.53	1.99
1.7	17.09	0.78	2.4
3.47	3.24	5.4	13,92*
3.08		2.02	8.15
3.8	8.26	2.13	7.18
Plasmatic IL6
Control	HFHSD	HFHSD+ PTS low	HFHSD+PTS High
6	3	1	1
	4.5	6.5	27*
24*	14.5	17	12
6	8	25	12.5
6	23	15.5	1
56,5*	29.5	8.5	10
6	27	10	8
9	28	59*	10

## Sheet: Figure S3
Barrier Function
	Control								HFHSD								HFHSD + PTS low								HFHSD + PTS High
Cldn3	1.088		0.753	1.158	0,009*	1.058	1.069	0.874	0,868*	0.365	0.519	0.195	0.419	0.339	0.221	0.336	0,977*	0.3	0.541	0.574	0.292	0.374	0.534	0.425	1,455*	0.452	0.519	0.463	0.493	0.376	0.473	0.429
Ocln	0.996		0.84	1.116	1.428	0.926	1.128	0.566	0.932	0.519	0.692	0.427	0.699	0.76	0.876	0.628	0.744	0.901	0.843	0.843	0.441	0.578	0.876	0.795	1.071	0.515	0.545	0.68	0.936	0.673	0.982	0.968
Zo1	1.342		0.801	0.885	1.243	0.671	1.164	0.894	0.829	0.586	0.564	0.508	1.053	1.176	1.243	0.885	0.5583	0.9856	1.0346	0.8346	0.7653	0.5227	1.0454	0.7165	1.3232	0.7018	1.7521	0.9007	1.1926	0.7265	1.1205	0.8521
Antimicrobial PP
	Control								HFHSD								HFHSD + PTS low								HFHSD + PTS High
Reg3g	1.702		0.27	1.191	1.179	0.433	0.857	1.368	0.583	0,04*	0.337	2.125	1.599	1.317	5.213	4.634	0.9641	0.767	0.3444	1.1545	1.9687	2.4919	1.5607	1.4562	2.3089	1.6497	7,4499*	2.4321	2.407	0.6912	1.6555	1.1706
Plag2a	1.4		1.05	0.94	1.28	0.79	0.82	0.72	0.969	0,164*	1.682	4.563	1.083	0.564	3.706	2.321	2.858	1.505	1.711	1.169	3.074	2.531	0.678	2.219	0.901	3.745	3.482	1.853	5,938*	1.591	0.798	1.608

## Sheet: Table 3
Total food intake											Total Water intake
	Control		HFHSD		HFHSD + PTS low		HFHSD + PTS high					Control		HFHSD		HFHSD + PTS low		HFHSD + PTS high
J	23.74	24.81	48.41	57.26	35.97	86.1	38.64	65			J	76.74	49.23	79.82	84.36	82.66	70.63	117.34	93.51
L											L
J											J
L											L
J	24	24.81	63.19	59.57	43.64	63.14	43.02	56.85			J	50.76	16.66	40.32	61.1	44.15	54.69	83.77	4.38
L	46.98	43.3	48.41	57.26	35.97	72.89	70.07	65			L	89.21	77.37	80.91	86.89	78.61	71.58	38.14	89.35
J	41.86	36.05	82.18	78.99	88.45	83.83	48.97	62.4			J	87.25	80.26	76.01	78.62	74.62	67.65	83.77	93.55
L	48.4	45.74	81.42	81.42	35.97	72.89	70.07	65			L	85.23	69.63	71.18	77.31	65.65	73.1	38.14	87.01
J	36.51	32.39	68.62	78.99	88.45	83.83	79	87.07			J	86.1	69.63	76.71	71.72	64.43	80.38	83.77	82.08
L	51.72	49.25	69.53	81.42	35.97	72.89	70.07	85.27			L	90.99	43.73	86.08	83.13	70.09	85.94	38.14	87.79
J	33.76	32.43	64.36	78.99	75.51	67.55	67.32	76.62			J	77.46	71.72	76.8	71.72	66.66	79.06	83.77	88.47
L	48.58	41.62	77.4	81.42	88.9	72.89	79	79.3			L	75.57	71.33	92.69	83.13	69.9	87.59	38.14	89.16
J	31.3	32.42	51.3	76.6	81.7	67.55	67.32	76.62			J	81.9	79.71	87.2	56.58	72.41	82.69	83.77	91.31
L	45.97	61.25	58.29	78.25	88.9	72.89	68.89	66			L	86.55	79.26	92.4	88.82	91.15	93.93	38.14	89.6
J	33.43	32.42	47.49	50.96	62.56	43.33	43.35	31.32			J	72.78	78.87	80.79	79.02	92.87	83.29	83.77	79.3
L	29.18	42.21	72.39	78.25	93.72	91.86	85.12	52.3			L	61.86	66.77	77.28	64.45	77.9	72.25	38.14	72.27
J	30.97	32.52	53.33	50.44	62.56	43.33	47.54	75.74			J	66.63	71.57	69.2	63.32	74.67	73.79	98.86	84.96
L	40.28	40.74	60.32	70.96	93.72	91.86	55.5	64.35			L	60.58	60.35	64.59	62.55	72.32	75.93	91.48	77.93
J	21.33	27.54	24.97	35.64	36.18	26.4	36.52	28.75			J	79.83	62.73	64.25	72.15	67.95	75.95	83.22	77.69
L	41.6	43.76	68.83	45.53	93.72	91.86	57	60.3			L	53.98	76.93	73.81	60.5	77.12	93.18	91.48	93.66
J	15.39	19.17	17.84	22.87	23.74	18.49	26.13	11.34			J	40.72	39.44	45.07	28.4	40.12	46.72	56.35	53.56
Total food intake	80.625	82.8037	132.285	145.603	145.704	152.948	131.691	138.654			Total water intake	165.518	145.649	166.889	159.221	160.41	171.044	158.774	179.447
Media	81.7144		138.944		149.326		135.173				Media	155.583		163.055		165.727		169.111
SD	10.5794	10.2076	17.4996	17.9708	25.9832	21.8003	16.8574	20.1004			SD	14.6974	17.2036	14.0401	14.5736	13.2142	11.9634	26.0995	21.2005
	10.3935		17.7352		23.8917		18.4789					15.9505		14.3069		12.5888		23.65
Error	7.34931		12.5407		16.894		13.0666				Error	11.2787		10.1165		8.90165		16.7231
Blood Triglycerides						Blood cholesterol						Blood NEFA
	Control	HFHSD	HFHSD+ PTS low	HFHSD+PTS High			Control	HFHSD	HFHSD+ PTS low	HFHSD+PTS High			Control	HFHSD	HFHSD + PTS low	HFHSD + PTS high
	72.2	52	41.6	49.3			155.5	237.38	224.88	188.63			52.3	62.8	66.7	62.1
		68.9	68.9	52				274.88	233	158				81.2	49.7	61.5
	78.2	94.6	46.5	61.8			183	202.38	161.13	189.25			68.4	57.2	52.9	53.6
	80.4	35.6	63.5	37.8			169.88	93*	250.5	169.25			100.9	92.3	59.8	59.8
	70	52	70	32.3			143.63	218.63	189.25	55,5*			94.3	58.2	77.2	83.8
	98.4	52	47.1	71.1			157.38	173	161.13	209.88			93.7	66.1	85.1	50.6
	157,9*	73.8	65.1	55.3			175.5	174.88	190.5	196.75			85.5	73.3	50.6	72
	54.2	52.5	38.3	92.4			149.88	176.13	168	221.75			74	45.7	70.7	31.6
Media	75.5667	60.175	55.125	56.5		Media	162.11	208.183	197.299	190.501		Media	81.3	67.1	64.0875	59.375
Desv.	14.4949	18.1666	13.0135	19.0448		Desv.	14.3365	38.3364	34.747	22.0003		Desv.	17.2494	14.7695	13.0738	15.3525
Error	5.91753	6.42286	4.60096	6.73334		Error	5.41867	14.4898	12.2849	8.31533		Error	6.51968	5.22179	4.62228	5.42793
